# Supplementary material for: A method package for electrophysiological evaluation of reconstructed or regenerated facial nerves in rodents
Source: MethodsX. 2018 Mar 30;5:283–98. doi: 10.1016/j.mex.2018.03.007 (PMC6055010; doi:10.1016/j.mex.2018.03.007)
Supplement: Supplementary file 1 [file mmc1.csv]

Species	ID	Operation	Amplitude (mV)	Duration (ms)	Latency (ms)
rat	Rec201106100000	Intact	9.97	1	1.03
rat	Rec201206081300	Intact	3.638	1.55	1.15
rat	Rec201206291200	Intact	4.79	1.6	1.125
rat	Rec201208100100	Intact	4.2668	1.35	1.225
rat	Rec201208100200	Intact	2.85654	1.65	1.5
rat	Rec201311290101	Intact	4.75603	1.05	1.775
rat	Rec201311290102	Intact	4.0525	1.05	1.475
rat	Rec201403280101	Intact	2.93927	1.15	0.95
rat	Rec201403280102	Intact	3.38026	0.725	1.975
rat	Rec201403280103	Intact	2.68303	0.675	2.025
rat	Rec201403280104	Intact	2.0157	1.1	1.275
mouse	Rec201402150101	Intact	5.19344	0.975	1
mouse	Rec201402150102	Intact	3.51883	0.775	1.05
mouse	Rec201402150201	Intact	7.30774	0.975	0.85
mouse	Rec201402150202	Intact	5.21181	1.175	1.075
mouse	Rec201402150301	Intact	5.5837	0.75	1.175
mouse	Rec201402150302	Intact	3.02372	1.1	1.575
mouse	Rec201402150402	Intact	7.31379	0.85	1.575
mouse	Rec201402150501	Intact	3.71002	0.875	0.85
mouse	Rec201402150502	Intact	5.62885	0.85	1.625
mouse	Rec201402150601	Intact	4.73367	1.025	0.725
mouse	Rec201402150602	Intact	4.00378	1.3	0.75
