# Supplementary material for: A method package for electrophysiological evaluation of reconstructed or regenerated facial nerves in rodents
Source: MethodsX. 2018 Mar 30;5:283–98. doi: 10.1016/j.mex.2018.03.007 (PMC6055010; doi:10.1016/j.mex.2018.03.007)
Supplement: Supplementary file 2 [file mmc2.txt]

%%% Amplitude %%%%%%%%%%%%%%%%%%%%%%%%%%%%%%%%%%%%%%%%%%%%%%%%%%%%%%

TwoSampleTest.R

input
       rat   mouse
1  9.97000 5.19344
2  3.63800 3.51883
3  4.79000 7.30774
4  4.26680 5.21181
5  2.85654 5.58370
6  4.75603 3.02372
7  4.05250 7.31379
8  2.93927 3.71002
9  3.38026 5.62885
10 2.68303 4.73367
11 2.01570 4.00378

      rat            mouse      
 Min.   :2.016   Min.   :3.024  
 1st Qu.:2.898   1st Qu.:3.857  
 Median :3.638   Median :5.193  
 Mean   :4.123   Mean   :5.021  
 3rd Qu.:4.511   3rd Qu.:5.606  
 Max.   :9.970   Max.   :7.314  

standard deviation
rat[1] 2.129904
mouse[1] 1.42548

Non-paired Two Sample Tests

	F test to compare two variances

data:  data$rat and data$mouse
F = 2.2325, num df = 10, denom df = 10, p-value = 0.2214
alternative hypothesis: true ratio of variances is not equal to 1
95 percent confidence interval:
 0.6006615 8.2978630
sample estimates:
ratio of variances 
          2.232534 


	Two Sample t-test

data:  data$rat and data$mouse
t = -1.1625, df = 20, p-value = 0.2587
alternative hypothesis: true difference in means is not equal to 0
95 percent confidence interval:
 -2.5102108  0.7136253
sample estimates:
mean of x mean of y 
 4.122557  5.020850 


	Welch Two Sample t-test

data:  data$rat and data$mouse
t = -1.1625, df = 17.461, p-value = 0.2607
alternative hypothesis: true difference in means is not equal to 0
95 percent confidence interval:
 -2.5253668  0.7287813
sample estimates:
mean of x mean of y 
 4.122557  5.020850 


	Wilcoxon rank sum test

data:  data$rat and data$mouse
W = 32, p-value = 0.06517
alternative hypothesis: true location shift is not equal to 0


	Two-sample Kolmogorov-Smirnov test

data:  data$rat and data$mouse
D = 0.45455, p-value = 0.2115
alternative hypothesis: two-sided


%%% Duration %%%%%%%%%%%%%%%%%%%%%%%%%%%%%%%%%%%%%%%%%%%%%%%%%%%%%%

TwoSampleTest.R

input
     rat mouse
1  1.000 0.975
2  1.550 0.775
3  1.600 0.975
4  1.350 1.175
5  1.650 0.750
6  1.050 1.100
7  1.050 0.850
8  1.150 0.875
9  0.725 0.850
10 0.675 1.025
11 1.100 1.300

      rat            mouse       
 Min.   :0.675   Min.   :0.7500  
 1st Qu.:1.025   1st Qu.:0.8500  
 Median :1.100   Median :0.9750  
 Mean   :1.173   Mean   :0.9682  
 3rd Qu.:1.450   3rd Qu.:1.0625  
 Max.   :1.650   Max.   :1.3000  

standard deviation
rat[1] 0.3313711
mouse[1] 0.1717887

Non-paired Two Sample Tests

	F test to compare two variances

data:  data$rat and data$mouse
F = 3.7208, num df = 10, denom df = 10, p-value = 0.04982
alternative hypothesis: true ratio of variances is not equal to 1
95 percent confidence interval:
  1.001087 13.829557
sample estimates:
ratio of variances 
          3.720832 


	Two Sample t-test

data:  data$rat and data$mouse
t = 1.8175, df = 20, p-value = 0.08415
alternative hypothesis: true difference in means is not equal to 0
95 percent confidence interval:
 -0.03020922  0.43930013
sample estimates:
mean of x mean of y 
1.1727273 0.9681818 


	Welch Two Sample t-test

data:  data$rat and data$mouse
t = 1.8175, df = 15.013, p-value = 0.08915
alternative hypothesis: true difference in means is not equal to 0
95 percent confidence interval:
 -0.03531008  0.44440099
sample estimates:
mean of x mean of y 
1.1727273 0.9681818 


	Wilcoxon rank sum test with continuity correction

data:  data$rat and data$mouse
W = 84.5, p-value = 0.1224
alternative hypothesis: true location shift is not equal to 0


	Two-sample Kolmogorov-Smirnov test

data:  data$rat and data$mouse
D = 0.45455, p-value = 0.2058
alternative hypothesis: two-sided


%%% Latency %%%%%%%%%%%%%%%%%%%%%%%%%%%%%%%%%%%%%%%%%%%%%%%%%%%%%%

TwoSampleTest.R

input
     rat mouse
1  1.030 1.000
2  1.150 1.050
3  1.125 0.850
4  1.225 1.075
5  1.500 1.175
6  1.775 1.575
7  1.475 1.575
8  0.950 0.850
9  1.975 1.625
10 2.025 0.725
11 1.275 0.750

      rat            mouse      
 Min.   :0.950   Min.   :0.725  
 1st Qu.:1.137   1st Qu.:0.850  
 Median :1.275   Median :1.050  
 Mean   :1.410   Mean   :1.114  
 3rd Qu.:1.637   3rd Qu.:1.375  
 Max.   :2.025   Max.   :1.625  

standard deviation
rat[1] 0.3742022
mouse[1] 0.3364082

Non-paired Two Sample Tests

	F test to compare two variances

data:  data$rat and data$mouse
F = 1.2373, num df = 10, denom df = 10, p-value = 0.7428
alternative hypothesis: true ratio of variances is not equal to 1
95 percent confidence interval:
 0.3328981 4.5988348
sample estimates:
ratio of variances 
          1.237313 


	Two Sample t-test

data:  data$rat and data$mouse
t = 1.9504, df = 20, p-value = 0.06528
alternative hypothesis: true difference in means is not equal to 0
95 percent confidence interval:
 -0.02056652  0.61238471
sample estimates:
mean of x mean of y 
 1.409545  1.113636 


	Welch Two Sample t-test

data:  data$rat and data$mouse
t = 1.9504, df = 19.777, p-value = 0.06544
alternative hypothesis: true difference in means is not equal to 0
95 percent confidence interval:
 -0.02079494  0.61261313
sample estimates:
mean of x mean of y 
 1.409545  1.113636 


	Wilcoxon rank sum test with continuity correction

data:  data$rat and data$mouse
W = 88, p-value = 0.07607
alternative hypothesis: true location shift is not equal to 0


	Two-sample Kolmogorov-Smirnov test

data:  data$rat and data$mouse
D = 0.45455, p-value = 0.2058
alternative hypothesis: two-sided
